# Supplementary material for: Effect of plastic and seaweed shelters on the skin microbiome of lumpfish Cyclopterus lumpus used as cleaner fish in aquaculture pens
Source: PLoS One. 2025 Sep 3;20(9):e0322261. doi: 10.1371/journal.pone.0322261 (PMC12407482; doi:10.1371/journal.pone.0322261)
Supplement: S1 Data — (XLSX) [file pone.0322261.s001.xlsx]

## Sheet: Sheet1
	Weekly measurements of seawater temperature
	Degrees Celsius
	
	Site	Unit	2023-03-01	2023-03-06	2023-03-13	2023-03-20	2023-03-27	2023-04-03	2023-04-10	2023-04-17	2023-04-24	2023-05-01	2023-05-08	2023-05-15	2023-05-22	2023-05-29	2023-06-05	2023-06-12	2023-06-19	2023-06-26	2023-07-03	2023-07-10	2023-07-17	2023-07-24	2023-07-31
	A15 Tvøroyri (Froðba)	1	7.1	6.59	6.14	6.54	6.67	6.97	7.13	7.37	6.97	7.1	7.76	7.74	7.9	8.19	8.59	8.97	9.39	9.64	9.73	9.84	10.04	10.31	10.4
		2	7.1	6.59	6.14	6.54	6.67	6.97	7.13	7.37	6.97	7.1	7.76	7.74	7.9	8.19	8.59	8.97	9.39	9.64	9.73	9.84	10.04	10.31	10.4
		3	7.1	6.59	6.14	6.54	6.67	6.97	7.13	7.37	6.97	7.1	7.76	7.74	7.9	8.19	8.59	8.97	9.39	9.64	9.73	9.84	10.04	10.31	10.4
		4	7.1	6.59	6.14	6.54	6.67	6.97	7.13	7.37	6.97	7.1	7.76	7.74	7.9	8.19	8.59	8.97	9.39	9.64	9.73	9.84	10.04	10.31	10.4
		5	7.1	6.59	6.14	6.54	6.67	6.97	7.13	7.37	6.97	7.1	7.76	7.74	7.9	8.19	8.59	8.97	9.39	9.64	9.73	9.84	10.04	10.31	10.4
		6	7.1	6.59	6.14	6.54	6.67	6.97	7.13	7.37	6.97	7.1	7.76	7.74	7.9	8.19	8.59	8.97	9.39	9.64	9.73	9.84	10.04	10.31	10.4
		7	7.1	6.59	6.14	6.54	6.67	6.97	7.13	7.37	6.97	7.1	7.76	7.74	7.9	8.19	8.59	8.97	9.39	9.64	9.73	9.84	10.04	10.31	10.4
		8	7.1	6.59	6.14	6.54	6.67	6.97	7.13	7.37	6.97	7.1	7.76	7.74	7.9	8.19	8.59	8.97	9.39	9.64	9.73	9.84	10.04	10.31	10.4
		9	7.1	6.59	6.14	6.54	6.67	6.97	7.13	7.37	6.97	7.1	7.76	7.74	7.9	8.19	8.59	8.97	9.39	9.64	9.73	9.84	10.04	10.31	10.4
		10	7.1	6.59	6.14	6.54	6.67	6.97	7.13	7.37	6.97	7.1	7.76	7.74	7.9	8.19	8.59	8.97	9.39	9.64	9.73	9.84	10.04	10.31	10.4
		11	7.1	6.59	6.14	6.54	6.67	6.97	7.13	7.37	6.97	7.1	7.76	7.74	7.9	8.19	8.59	8.97	9.39	9.64	9.73	9.84	10.04	10.31	10.4
		12	7.1	6.59	6.14	6.54	6.67	6.97	7.13	7.37	6.97	7.1	7.76	7.74	7.9	8.19	8.59	8.97	9.39	9.64	9.73	9.84	10.04	10.31	10.4
	A15 Tvøroyri Total		7.1	6.59	6.14	6.54	6.67	6.97	7.13	7.37	6.97	7.1	7.76	7.74	7.9	8.19	8.59	8.97	9.39	9.64	9.73	9.84	10.04	10.31	10.4
	Weekly measurements of oxygen content in daytime
	mg/L
	
	Site	Unit	2023-03-01	2023-03-06	2023-03-13	2023-03-20	2023-03-27	2023-04-03	2023-04-10	2023-04-17	2023-04-24	2023-05-01	2023-05-08	2023-05-15	2023-05-22	2023-05-29	2023-06-05	2023-06-12	2023-06-19	2023-06-26	2023-07-03	2023-07-10	2023-07-17	2023-07-24	2023-07-31
	A15 Tvøroyri (Froðba)	1	9.54	9.91	10.11	9.34	9.73	9.53	9.39	9.67	9.8	9.9	9.57	9.66	9.41	9.04	8.46	9.01	8.84	9.29	9.1	8.81	8.3	8.99	9.4
		2	9.54	9.91	10.11	9.34	9.73	9.53	9.39	9.67	9.8	9.9	9.57	9.66	9.41	9.04	8.46	9.01	8.84	9.29	9.1	8.81	8.3	8.99	9.4
		3	9.54	9.91	10.11	9.34	9.73	9.53	9.39	9.67	9.8	9.9	9.57	9.66	9.41	9.04	8.46	9.01	8.84	9.29	9.1	8.81	8.3	8.99	9.4
		4	9.54	9.91	10.11	9.34	9.73	9.53	9.39	9.67	9.8	9.9	9.57	9.66	9.41	9.04	8.46	9.01	8.84	9.29	9.1	8.81	8.3	8.99	9.4
		5	9.54	9.91	10.11	9.34	9.73	9.53	9.39	9.67	9.8	9.9	9.57	9.66	9.41	9.04	8.46	9.01	8.84	9.29	9.1	8.81	8.3	8.99	9.4
		6	9.54	9.91	10.11	9.34	9.73	9.53	9.39	9.67	9.8	9.9	9.57	9.66	9.41	9.04	8.46	9.01	8.84	9.29	9.1	8.81	8.3	8.99	9.4
		7	9.54	9.91	10.11	9.34	9.73	9.53	9.39	9.67	9.8	9.9	9.57	9.66	9.41	9.04	8.46	9.01	8.84	9.29	9.1	8.81	8.3	8.99	9.4
		8	9.54	9.91	10.11	9.34	9.73	9.53	9.39	9.67	9.8	9.9	9.57	9.66	9.41	9.04	8.46	9.01	8.84	9.29	9.1	8.81	8.3	8.99	9.4
		9	9.54	9.91	10.11	9.34	9.73	9.53	9.39	9.67	9.8	9.9	9.57	9.66	9.41	9.04	8.46	9.01	8.84	9.29	9.1	8.81	8.3	8.99	9.4
		10	9.54	9.91	10.11	9.34	9.73	9.53	9.39	9.67	9.8	9.9	9.57	9.66	9.41	9.04	8.46	9.01	8.84	9.29	9.1	8.81	8.3	8.99	9.4
		11	9.54	9.91	10.11	9.34	9.73	9.53	9.39	9.67	9.8	9.9	9.57	9.66	9.41	9.04	8.46	9.01	8.84	9.29	9.1	8.81	8.3	8.99	9.4
		12	9.54	9.91	10.11	9.34	9.73	9.53	9.39	9.67	9.8	9.9	9.57	9.66	9.41	9.04	8.46	9.01	8.84	9.29	9.1	8.81	8.3	8.99	9.4
