# Supplementary material for: Effect of plastic and seaweed shelters on the skin microbiome of lumpfish Cyclopterus lumpus used as cleaner fish in aquaculture pens
Source: PLoS One. 2025 Sep 3;20(9):e0322261. doi: 10.1371/journal.pone.0322261 (PMC12407482; doi:10.1371/journal.pone.0322261)
Supplement: S2 Data — (CSV) [file pone.0322261.s002.csv]

date	cage	shelter	sample	length	width	condition	pests	biofouling
22.05.2023	12	1	1	99,5	9	3	0	3
22.05.2023	12	1	2	100	10	3	0	3
22.05.2023	12	1	3	116	7	3	0	3
22.05.2023	12	1	4	105,5	8	3	0	3
22.05.2023	12	1	5	90	7,5	3	0	3
22.05.2023	12	1	6	59	6	3	0	3
22.05.2023	12	1	7	106	10,2	3	0	3
22.05.2023	12	1	8	100	10,4	3	0	3
22.05.2023	12	1	9	71	6,5	3	0	3
22.05.2023	12	1	10	43,7	6,5	3	0	3
22.05.2023	12	2	11	136,5	14	3	0	3
22.05.2023	12	2	12	134	10,1	3	0	3
22.05.2023	12	2	13	39,5	3,6	3	0	3
22.05.2023	12	2	14	125	9	3	0	3
22.05.2023	12	2	15	127	10	3	0	3
22.05.2023	12	2	16	150	14,9	3	0	2
22.05.2023	12	2	17	74	3	3	0	3
22.05.2023	12	2	18	148,5	10,2	3	0	3
22.05.2023	12	2	19	107,5	9	3	0	3
22.05.2023	12	2	20	113	9	3	0	3
22.05.2023	7	3	21	62	11	3	0	3
22.05.2023	7	3	22	68	7,5	3	0	3
22.05.2023	7	3	23	107	10	3	0	3
22.05.2023	7	3	24	85	8,5	3	0	3
22.05.2023	7	3	25	86	10	3	0	3
22.05.2023	7	3	26	76	7	3	0	3
22.05.2023	7	3	27	108	9	3	0	3
22.05.2023	7	3	28	83	8	3	0	3
22.05.2023	7	3	29	111	10,5	3	0	3
22.05.2023	7	3	30	86	9	3	0	3
22.05.2023	7	4	31	90	6	3	0	3
22.05.2023	7	4	32	87	10	3	0	3
22.05.2023	7	4	33	91	9,5	3	0	3
22.05.2023	7	4	34	104	8,5	3	0	3
22.05.2023	7	4	35	101	9,5	3	0	3
22.05.2023	7	4	36	60	5,5	3	0	3
22.05.2023	7	4	37	87	7	3	0	3
22.05.2023	7	4	38	120	10,5	3	0	3
22.05.2023	7	4	39	72	7	3	0	3
22.05.2023	7	4	40	84	11	3	0	3
22.05.2023	4	5	41	87	10	3	0	3
22.05.2023	4	5	42	79	11	3	0	3
22.05.2023	4	5	43	88	7	3	0	3
22.05.2023	4	5	44	88	11	3	0	3
22.05.2023	4	5	45	80	8	3	0	3
22.05.2023	4	5	46	80	9	3	0	3
22.05.2023	4	5	47	117	9	3	0	3
22.05.2023	4	5	48	114	9	3	0	3
22.05.2023	4	5	49	111	12,5	3	0	3
22.05.2023	4	5	50	103	11	3	0	3
22.05.2023	4	6	51	48	10,5	3	0	3
22.05.2023	4	6	52	99	7,5	3	0	3
22.05.2023	4	6	53	109	10	3	0	3
22.05.2023	4	6	54	84	7	3	0	3
22.05.2023	4	6	55	75	11	3	0	3
22.05.2023	4	6	56	95	8,5	3	0	3
22.05.2023	4	6	57	100	5,5	3	0	3
22.05.2023	4	6	58	98	8	3	0	3
22.05.2023	4	6	59	114	7	3	0	3
22.05.2023	4	6	60	92	6	3	0	3
14.06.2023	12	1	61	89,3	9,4	3	0	3
14.06.2023	12	1	62	76,5	9	3	0	3
14.06.2023	12	1	63	105,4	9,5	3	0	3
14.06.2023	12	1	64	99	10,6	3	0	3
14.06.2023	12	1	65	87,4	6,4	3	0	3
14.06.2023	12	1	66	118	13	2,5	0	3
14.06.2023	12	1	67	136	14,4	3	0	3
14.06.2023	12	1	68	137,5	15	3	0	3
14.06.2023	12	1	69	119	10,2	3	0	3
14.06.2023	12	1	70	133,5	13,3	3	0	3
14.06.2023	12	2	71	143	9,2	2	0	3
14.06.2023	12	2	72	135,6	9	3	0	3
14.06.2023	12	2	73	10,1	9,8	3	0	3
14.06.2023	12	2	74	90,5	9,3	3	0	3
14.06.2023	12	2	75	163	11	3	0	3
14.06.2023	12	2	76	130	10,5	3	0	3
14.06.2023	12	2	77	138,5	12,7	3	0	3
14.06.2023	12	2	78	157	15,8	3	0	2
14.06.2023	12	2	79	107,4	12,8	3	0	3
14.06.2023	12	2	80	119,5	11	3	0	3
14.06.2023	7	3	81	154,2	10,7	3	1	2,5
14.06.2023	7	3	82	93,1	12,4	2,5	1	2,5
14.06.2023	7	3	83	117	15,1	2,5	1	2,5
14.06.2023	7	3	84	100	15	2,5	1	2,5
14.06.2023	7	3	85	125,6	14	2,5	1	2,5
14.06.2023	7	3	86	77,4	11,3	2,5	0	3
14.06.2023	7	3	87	105,2	9,4	2,5	1	2,5
14.06.2023	7	3	88	128,1	12,4	2,5	1	2,5
14.06.2023	7	3	89	95,1	11,6	2,5	0	3
14.06.2023	7	3	90	77,4	12	3	0	3
14.06.2023	7	4	91	107	10,7	2,5	0	3
14.06.2023	7	4	92	87	8,3	3	0	3
14.06.2023	7	4	93	105,8	15,4	3	0	3
14.06.2023	7	4	94	162,3	9,4	2,5	0	3
14.06.2023	7	4	95	118,2	13,5	3	0	3
14.06.2023	7	4	96	105,9	10	2,5	0	3
14.06.2023	7	4	97	125	11,5	2,5	1	2,5
14.06.2023	7	4	98	123	7,8	3	0	3
14.06.2023	7	4	99	110,5	8,7	3	0	3
14.06.2023	7	4	100	157	10	3	1	2,5
14.06.2023	4	5	101	130	12,9	2,5	1	2,5
14.06.2023	4	5	102	157	10,6	2,5	1	2,5
14.06.2023	4	5	103	112	11,4	2,5	1	2,5
14.06.2023	4	5	104	161,2	7,2	3	0	3
14.06.2023	4	5	105	141,4	9,8	2,5	1	2,5
14.06.2023	4	5	106	96	9,5	2,5	1	2,5
14.06.2023	4	5	107	108	7,7	2,5	1	2,5
14.06.2023	4	5	108	120	8,7	2,5	1	2,5
14.06.2023	4	5	109	146	10,8	2,5	1	2,5
14.06.2023	4	5	110	142,8	13,1	2,5	1	2,5
14.06.2023	4	6	111	111,6	12,2	3	0	3
14.06.2023	4	6	112	132	12,4	2,5	1	2,5
14.06.2023	4	6	113	111,5	13,3	2,5	0	3
14.06.2023	4	6	114	118	12,6	2,5	1	2,5
14.06.2023	4	6	115	111,2	9	2,5	0	3
14.06.2023	4	6	116	137,5	10,4	2,5	1	2,5
14.06.2023	4	6	117	153	9,8	2,5	1	2,5
14.06.2023	4	6	118	137,7	9,3	2,5	0	3
14.06.2023	4	6	119	134	9	2,5	1	2,5
14.06.2023	4	6	120	107	7,6	2,5	1	2,5
08.08.2023	12	1	121	193	13	3	0	2,5
08.08.2023	12	1	122	165	12,5	2,5	0	2,5
08.08.2023	12	1	123	196	15	2,5	0	2,5
08.08.2023	12	1	124	161	13,5	2,5	0	2,5
08.08.2023	12	1	125	116	13,3	2,5	0	2,5
08.08.2023	12	1	126	192	14,5	2,5	0	2,5
08.08.2023	12	1	127	139	12,8	2,5	0	2,5
08.08.2023	12	1	128	136	20	2,5	0	2,5
08.08.2023	12	1	129	124	16,5	2,5	0	2,5
08.08.2023	12	1	130	152	10,5	2,5	0	2,5
08.08.2023	12	2	131	115	17,3	2,5	0	2,5
08.08.2023	12	2	132	104	16,5	2,5	0	2,5
08.08.2023	12	2	133	117	12,3	2,5	0	2,5
08.08.2023	12	2	134	118	14,5	2,5	0	2,5
08.08.2023	12	2	135	182	20,6	2,5	1	2,5
08.08.2023	12	2	136	155	11,2	2,5	0	2,5
08.08.2023	12	2	137	231	18	3	1	2,5
08.08.2023	12	2	138	125	17	2,5	1	2
08.08.2023	12	2	139	168	14	2,5	1	2,5
08.08.2023	12	2	140	172	21,2	2,5	1	2,5
08.08.2023	7	3	141	165	12,8	2,5	0	2,5
08.08.2023	7	3	142	140	16,3	2	1	2,5
08.08.2023	7	3	143	142	12,5	2,5	0	2,5
08.08.2023	7	3	144	144	15	2	1	2,5
08.08.2023	7	3	145	137	10,2	2,5	0	2,5
08.08.2023	7	3	146	133	11,5	2,5	1	2,5
08.08.2023	7	3	147	137	10,2	2,5	0	2,5
08.08.2023	7	3	148	139	15,5	2,5	1	2,5
08.08.2023	7	3	149	148	19	2	1	2,5
08.08.2023	7	3	150	139	13,3	2	1	2
08.08.2023	7	4	151	148	15,3	2,5	1	2,5
08.08.2023	7	4	152	146	16	2	1	2
08.08.2023	7	4	153	132	13,7	2	0	2,5
08.08.2023	7	4	154	120	13	2	1	2,5
08.08.2023	7	4	155	91	10,5	2,5	1	2,5
08.08.2023	7	4	156	97	9,5	2,5	0	3
08.08.2023	7	4	157	80	12,5	2,5	0	2
08.08.2023	7	4	158	130	14,2	2,5	0	2,5
08.08.2023	7	4	159	132	13,2	2,5	0	2,5
08.08.2023	7	4	160	116	17,3	2,5	0	2,5
08.08.2023	4	5	161	103	9	2,5	0	2,5
08.08.2023	4	5	162	86	7,6	2,5	0	2,5
08.08.2023	4	5	163	83	6,5	2,5	0	2,5
08.08.2023	4	5	164	169	15	2,5	0	2,5
08.08.2023	4	5	165	160	12	2,5	0	2,5
08.08.2023	4	5	166	144	16,4	2	0	2,5
08.08.2023	4	5	167	132	12,7	2	0	2,5
08.08.2023	4	5	168	145	9,8	2	0	2
08.08.2023	4	5	169	115	11,3	2	1	2,5
08.08.2023	4	5	170	141	9,9	2	1	2
08.08.2023	4	6	171	135	16,3	2,5	0	3
08.08.2023	4	6	172	154	14	2,5	0	3
08.08.2023	4	6	173	120	18	2,5	0	2,5
08.08.2023	4	6	174	148	12	2	0	2
08.08.2023	4	6	175	88	10	2	0	2
08.08.2023	4	6	176	171	14,6	2,5	0	2,5
08.08.2023	4	6	177	99	11,8	2,5	0	2,5
08.08.2023	4	6	178	104	11	2,5	0	2,5
08.08.2023	4	6	179	118	14,4	2,5	1	2,5
14.06.2023	4	6	180	184	17,5	2,5	1	2,5
22.05.2023	1					3	0	2
22.05.2023	1					3	0	2
22.05.2023	3					3	0	2
22.05.2023	3					3	0	2
22.05.2023	8					3	0	2,5
22.05.2023	8					3	0	2,5
14.06.2023	1					3	0	1
14.06.2023	1					3	0	1
14.06.2023	3					3	0	2
14.06.2023	3					3	0	2
14.06.2023	8					3	0	1,5
14.06.2023	8					3	0	1,5
08.08.2023	1					3	1	1
08.08.2023	3					3	0	1
08.08.2023	8					3	1	1
