# Supplementary material for: Effect of plastic and seaweed shelters on the skin microbiome of lumpfish Cyclopterus lumpus used as cleaner fish in aquaculture pens
Source: PLoS One. 2025 Sep 3;20(9):e0322261. doi: 10.1371/journal.pone.0322261 (PMC12407482; doi:10.1371/journal.pone.0322261)
Supplement: S3 Data — (XLSX) [file pone.0322261.s003.xlsx]

## Sheet: Sheet1
Date	Pen	Shelter	Fish	Fins	Skin
2023-04-19	4	Seaweed	1	2	1
2023-04-19	4	Seaweed	2	2	1
2023-04-19	4	Seaweed	3	3	1
2023-04-19	4	Seaweed	4	3	1
2023-04-19	4	Seaweed	5	2	1
2023-04-19	4	Seaweed	6	3	1
2023-04-19	4	Seaweed	7	2	1
2023-04-19	4	Seaweed	8	3	1
2023-04-19	4	Seaweed	9	2	1
2023-04-19	4	Seaweed	10	3	1
2023-04-19	12	Seaweed	1	1	1
2023-04-19	12	Seaweed	2	1	1
2023-04-19	12	Seaweed	3	1	1
2023-04-19	12	Seaweed	4	1	1
2023-04-19	12	Seaweed	5	2	1
2023-04-19	12	Seaweed	6	1	1
2023-04-19	12	Seaweed	7	2	1
2023-04-19	12	Seaweed	8	1	1
2023-04-19	12	Seaweed	9	2	1
2023-04-19	12	Seaweed	10	2	1
2023-04-26	1	Plastic	1	1	1
2023-04-26	1	Plastic	2	1	1
2023-04-26	1	Plastic	3	1	1
2023-04-26	1	Plastic	4	1	1
2023-04-26	1	Plastic	5	1	1
2023-04-26	1	Plastic	6	1	1
2023-04-26	1	Plastic	7	1	1
2023-04-26	1	Plastic	8	1	1
2023-04-26	1	Plastic	9	1	1
2023-04-26	1	Plastic	10	1	1
2023-04-26	4	Seaweed	1	2	1
2023-04-26	4	Seaweed	2	2	1
2023-04-26	4	Seaweed	3	1	1
2023-04-26	4	Seaweed	4	2	1
2023-04-26	4	Seaweed	5	2	1
2023-04-26	4	Seaweed	6	1	1
2023-04-26	4	Seaweed	7	2	1
2023-04-26	4	Seaweed	8	2	1
2023-04-26	4	Seaweed	9	1	1
2023-04-26	4	Seaweed	10	1	1
2023-04-26	7	Seaweed	1	1	1
2023-04-26	7	Seaweed	2	2	1
2023-04-26	7	Seaweed	3	1	1
2023-04-26	7	Seaweed	4	2	1
2023-04-26	7	Seaweed	5	2	1
2023-04-26	7	Seaweed	6	1	1
2023-04-26	7	Seaweed	7	2	1
2023-04-26	7	Seaweed	8	2	1
2023-04-26	7	Seaweed	9	1	1
2023-04-26	7	Seaweed	10	2	1
2023-04-26	8	Plastic	1	1	1
2023-04-26	8	Plastic	2	2	1
2023-04-26	8	Plastic	3	2	1
2023-04-26	8	Plastic	4	1	1
2023-04-26	8	Plastic	5	2	1
2023-04-26	8	Plastic	6	1	1
2023-04-26	8	Plastic	7	2	1
2023-04-26	8	Plastic	8	1	1
2023-04-26	8	Plastic	9	2	1
2023-04-26	8	Plastic	10	1	1
2023-04-26	12	Seaweed	1	2	1
2023-04-26	12	Seaweed	2	1	1
2023-04-26	12	Seaweed	3	1	1
2023-04-26	12	Seaweed	4	1	1
2023-04-26	12	Seaweed	5	1	1
2023-04-26	12	Seaweed	6	1	1
2023-04-26	12	Seaweed	7	1	1
2023-04-26	12	Seaweed	8	2	1
2023-04-26	12	Seaweed	9	2	1
2023-04-26	12	Seaweed	10	2	1
2023-05-03	1	Plastic	1	2	1
2023-05-03	1	Plastic	2	2	1
2023-05-03	1	Plastic	3	2	1
2023-05-03	1	Plastic	4	2	1
2023-05-03	1	Plastic	5	1	2
2023-05-03	1	Plastic	6	2	1
2023-05-03	1	Plastic	7	3	1
2023-05-03	1	Plastic	8	2	1
2023-05-03	1	Plastic	9	3	1
2023-05-03	1	Plastic	10	1	1
2023-05-03	1	Plastic	11	2	1
2023-05-03	1	Plastic	12	2	1
2023-05-03	1	Plastic	13	2	1
2023-05-03	3	Plastic	1	2	1
2023-05-03	3	Plastic	2	2	1
2023-05-03	3	Plastic	3	2	1
2023-05-03	3	Plastic	4	3	1
2023-05-03	3	Plastic	5	2	1
2023-05-03	3	Plastic	6	2	1
2023-05-03	3	Plastic	7	2	1
2023-05-03	3	Plastic	8	1	1
2023-05-03	3	Plastic	9	2	1
2023-05-03	3	Plastic	10	2	1
2023-05-03	4	Seaweed	1	3	1
2023-05-03	4	Seaweed	2	3	1
2023-05-03	4	Seaweed	3	2	1
2023-05-03	4	Seaweed	4	2	1
2023-05-03	4	Seaweed	5	1	1
2023-05-03	4	Seaweed	6	3	2
2023-05-03	4	Seaweed	7	3	1
2023-05-03	4	Seaweed	8	2	1
2023-05-03	4	Seaweed	9	2	1
2023-05-03	4	Seaweed	10	1	1
2023-05-03	7	Seaweed	1	2	1
2023-05-03	7	Seaweed	2	2	1
2023-05-03	7	Seaweed	3	2	1
2023-05-03	7	Seaweed	4	2	2
2023-05-03	7	Seaweed	5	2	1
2023-05-03	7	Seaweed	6	2	1
2023-05-03	7	Seaweed	7	2	1
2023-05-03	7	Seaweed	8	2	1
2023-05-03	7	Seaweed	9	2	1
2023-05-03	7	Seaweed	10	3	1
2023-05-03	8	Plastic	1	2	1
2023-05-03	8	Plastic	2	2	1
2023-05-03	8	Plastic	3	3	1
2023-05-03	8	Plastic	4	2	1
2023-05-03	8	Plastic	5	2	1
2023-05-03	8	Plastic	6	3	1
2023-05-03	8	Plastic	7	3	2
2023-05-03	8	Plastic	8	2	1
2023-05-03	8	Plastic	9	2	1
2023-05-03	8	Plastic	10	2	1
2023-05-03	8	Plastic	11	3	3
2023-05-03	12	Seaweed	1	3	1
2023-05-03	12	Seaweed	2	3	1
2023-05-03	12	Seaweed	3	2	1
2023-05-03	12	Seaweed	4	2	1
2023-05-03	12	Seaweed	5	2	1
2023-05-03	12	Seaweed	6	2	1
2023-05-03	12	Seaweed	7	2	1
2023-05-03	12	Seaweed	8	2	1
2023-05-03	12	Seaweed	9	3	1
2023-05-03	12	Seaweed	10	2	1
2023-05-16	1	Plastic	1	1	1
2023-05-16	1	Plastic	2	2	1
2023-05-16	1	Plastic	3	1	1
2023-05-16	1	Plastic	4	2	1
2023-05-16	1	Plastic	5	2	1
2023-05-16	1	Plastic	6	1	1
2023-05-16	1	Plastic	7	2	1
2023-05-16	1	Plastic	8	2	1
2023-05-16	1	Plastic	9	2	1
2023-05-16	1	Plastic	10	1	1
2023-05-16	3	Plastic	1	1	1
2023-05-16	3	Plastic	2	1	1
2023-05-16	3	Plastic	3	2	1
2023-05-16	3	Plastic	4	1	1
2023-05-16	3	Plastic	5	1	1
2023-05-16	3	Plastic	6	1	1
2023-05-16	3	Plastic	7	1	1
2023-05-16	3	Plastic	8	1	1
2023-05-16	3	Plastic	9	1	1
2023-05-16	3	Plastic	10	1	1
2023-05-16	4	Seaweed	1	3	1
2023-05-16	4	Seaweed	2	3	1
2023-05-16	4	Seaweed	3	3	1
2023-05-16	4	Seaweed	4	3	1
2023-05-16	4	Seaweed	5	3	1
2023-05-16	4	Seaweed	6	3	1
2023-05-16	4	Seaweed	7	2	1
2023-05-16	4	Seaweed	8	3	1
2023-05-16	4	Seaweed	9	1	1
2023-05-16	4	Seaweed	10	3	1
2023-05-16	7	Seaweed	1	1	1
2023-05-16	7	Seaweed	2	1	1
2023-05-16	7	Seaweed	3	1	1
2023-05-16	7	Seaweed	4	2	1
2023-05-16	7	Seaweed	5	1	1
2023-05-16	7	Seaweed	6	2	1
2023-05-16	7	Seaweed	7	1	1
2023-05-16	7	Seaweed	8	1	1
2023-05-16	7	Seaweed	9	1	1
2023-05-16	7	Seaweed	10	2	1
2023-05-16	8	Plastic	1	2	1
2023-05-16	8	Plastic	2	1	1
2023-05-16	8	Plastic	3	1	1
2023-05-16	8	Plastic	4	2	1
2023-05-16	8	Plastic	5	1	1
2023-05-16	8	Plastic	6	2	1
2023-05-16	8	Plastic	7	2	1
2023-05-16	8	Plastic	8	2	1
2023-05-16	8	Plastic	9	2	1
2023-05-16	8	Plastic	10	2	1
2023-05-16	12	Seaweed	1	2	1
2023-05-16	12	Seaweed	2	2	1
2023-05-16	12	Seaweed	3	2	1
2023-05-16	12	Seaweed	4	2	1
2023-05-16	12	Seaweed	5	2	1
2023-05-16	12	Seaweed	6	2	1
2023-05-16	12	Seaweed	7	2	1
2023-05-16	12	Seaweed	8	2	1
2023-05-16	12	Seaweed	9	2	1
2023-05-16	12	Seaweed	10	2	1
2023-05-31	1	Plastic	1	1	1
2023-05-31	1	Plastic	2	2	1
2023-05-31	1	Plastic	3	3	3
2023-05-31	1	Plastic	4	1	1
2023-05-31	1	Plastic	5	3	3
2023-05-31	1	Plastic	6	2	1
2023-05-31	1	Plastic	7	2	1
2023-05-31	1	Plastic	8	1	2
2023-05-31	1	Plastic	9	1	1
2023-05-31	1	Plastic	10	2	1
2023-05-31	1	Plastic	11	2	1
2023-05-31	3	Plastic	1	2	1
2023-05-31	3	Plastic	2	1	1
2023-05-31	3	Plastic	3	2	1
2023-05-31	3	Plastic	4	2	1
2023-05-31	3	Plastic	5	2	1
2023-05-31	3	Plastic	6	2	1
2023-05-31	3	Plastic	7	2	1
2023-05-31	3	Plastic	8	2	1
2023-05-31	3	Plastic	9	2	1
2023-05-31	3	Plastic	10	2	1
2023-05-31	4	Seaweed	1	2	1
2023-05-31	4	Seaweed	2	2	1
2023-05-31	4	Seaweed	3	1	1
2023-05-31	4	Seaweed	4	2	1
2023-05-31	4	Seaweed	5	2	1
2023-05-31	4	Seaweed	6	3	1
2023-05-31	4	Seaweed	7	2	1
2023-05-31	4	Seaweed	8	2	1
2023-05-31	4	Seaweed	9	1	1
2023-05-31	4	Seaweed	10	3	2
2023-05-31	7	Seaweed	1	1	1
2023-05-31	7	Seaweed	2	1	1
2023-05-31	7	Seaweed	3	2	1
2023-05-31	7	Seaweed	4	2	1
2023-05-31	7	Seaweed	5	2	1
2023-05-31	7	Seaweed	6	2	1
2023-05-31	7	Seaweed	7	2	1
2023-05-31	7	Seaweed	8	2	1
2023-05-31	7	Seaweed	9	2	1
2023-05-31	7	Seaweed	10	1	1
2023-05-31	8	Plastic	1	2	1
2023-05-31	8	Plastic	2	2	1
2023-05-31	8	Plastic	3	1	1
2023-05-31	8	Plastic	4	1	1
2023-05-31	8	Plastic	5	1	1
2023-05-31	8	Plastic	6	2	1
2023-05-31	8	Plastic	7	2	1
2023-05-31	8	Plastic	8	2	1
2023-05-31	8	Plastic	9	2	1
2023-05-31	8	Plastic	10	1	1
2023-05-31	12	Seaweed	1	2	1
2023-05-31	12	Seaweed	2	2	1
2023-05-31	12	Seaweed	3	1	2
2023-05-31	12	Seaweed	4	1	1
2023-05-31	12	Seaweed	5	3	3
2023-05-31	12	Seaweed	6	2	2
2023-05-31	12	Seaweed	7	1	1
2023-05-31	12	Seaweed	8	2	1
2023-05-31	12	Seaweed	9	2	1
2023-05-31	12	Seaweed	10	2	1
2023-05-31	12	Seaweed	11	1	1
2023-06-14	1	Plastic	1	1	1
2023-06-14	1	Plastic	2	1	1
2023-06-14	1	Plastic	3	1	1
2023-06-14	1	Plastic	4	1	1
2023-06-14	1	Plastic	5	2	1
2023-06-14	1	Plastic	6	2	1
2023-06-14	1	Plastic	7	2	1
2023-06-14	1	Plastic	8	1	1
2023-06-14	1	Plastic	9	1	1
2023-06-14	1	Plastic	10	1	1
2023-06-14	3	Plastic	1	1	1
2023-06-14	3	Plastic	2	2	1
2023-06-14	3	Plastic	3	1	1
2023-06-14	3	Plastic	4	1	1
2023-06-14	3	Plastic	5	1	1
2023-06-14	3	Plastic	6	1	1
2023-06-14	3	Plastic	7	1	1
2023-06-14	3	Plastic	8	1	1
2023-06-14	3	Plastic	9	1	1
2023-06-14	3	Plastic	10	1	1
2023-06-14	4	Seaweed	1	1	1
2023-06-14	4	Seaweed	2	1	1
2023-06-14	4	Seaweed	3	3	1
2023-06-14	4	Seaweed	4	2	1
2023-06-14	4	Seaweed	5	3	1
2023-06-14	4	Seaweed	6	1	1
2023-06-14	4	Seaweed	7	1	1
2023-06-14	4	Seaweed	8	1	1
2023-06-14	4	Seaweed	9	1	1
2023-06-14	4	Seaweed	10	1	1
2023-06-14	7	Seaweed	1	1	1
2023-06-14	7	Seaweed	2	1	1
2023-06-14	7	Seaweed	3	1	1
2023-06-14	7	Seaweed	4	1	1
2023-06-14	7	Seaweed	5	2	1
2023-06-14	7	Seaweed	6	1	1
2023-06-14	7	Seaweed	7	1	1
2023-06-14	7	Seaweed	8	1	1
2023-06-14	7	Seaweed	9	1	1
2023-06-14	7	Seaweed	10	1	1
2023-06-14	8	Plastic	1	1	1
2023-06-14	8	Plastic	2	1	1
2023-06-14	8	Plastic	3	1	1
2023-06-14	8	Plastic	4	2	1
2023-06-14	8	Plastic	5	1	1
2023-06-14	8	Plastic	6	1	1
2023-06-14	8	Plastic	7	2	1
2023-06-14	8	Plastic	8	2	1
2023-06-14	8	Plastic	9	1	1
2023-06-14	8	Plastic	10	1	1
2023-06-14	12	Seaweed	1	1	1
2023-06-14	12	Seaweed	2	1	1
2023-06-14	12	Seaweed	3	1	1
2023-06-14	12	Seaweed	4	1	1
2023-06-14	12	Seaweed	5	1	1
2023-06-14	12	Seaweed	6	1	1
2023-06-14	12	Seaweed	7	3	1
2023-06-14	12	Seaweed	8	2	1
2023-06-14	12	Seaweed	9	1	1
2023-06-14	12	Seaweed	10	2	1
2023-06-20	8	Plastic	1	1	1
2023-06-20	8	Plastic	2	1	1
2023-06-20	8	Plastic	3	1	1
2023-06-20	8	Plastic	4	2	1
2023-06-20	8	Plastic	5	1	1
2023-06-20	8	Plastic	6	1	1
2023-06-20	8	Plastic	7	1	1
2023-06-20	8	Plastic	8	1	1
2023-06-20	8	Plastic	9	1	1
2023-06-20	8	Plastic	10	2	1
2023-06-20	7	Seaweed	1	1	1
2023-06-20	7	Seaweed	2	2	1
2023-06-20	7	Seaweed	3	1	1
2023-06-20	7	Seaweed	4	1	1
2023-06-20	7	Seaweed	5	2	1
2023-06-20	7	Seaweed	6	1	1
2023-06-20	7	Seaweed	7	1	1
2023-06-20	7	Seaweed	8	1	1
2023-06-20	7	Seaweed	9	1	1
2023-06-20	7	Seaweed	10	2	1
2023-06-20	1	Plastic	1	2	1
2023-06-20	1	Plastic	2	2	1
2023-06-20	1	Plastic	3	1	1
2023-06-20	1	Plastic	4	2	1
2023-06-20	1	Plastic	5	2	1
2023-06-20	1	Plastic	6	1	1
2023-06-20	1	Plastic	7	1	1
2023-06-20	1	Plastic	8	1	1
2023-06-20	1	Plastic	9	2	1
2023-06-20	1	Plastic	10	1	1
2023-06-20	3	Plastic	1	2	1
2023-06-20	3	Plastic	2	2	1
2023-06-20	3	Plastic	3	1	1
2023-06-20	3	Plastic	4	2	1
2023-06-20	3	Plastic	5	1	1
2023-06-20	3	Plastic	6	1	1
2023-06-20	3	Plastic	7	2	1
2023-06-20	3	Plastic	8	1	1
2023-06-20	3	Plastic	9	1	1
2023-06-20	3	Plastic	10	2	1
2023-06-20	4	Seaweed	1	2	1
2023-06-20	4	Seaweed	2	2	1
2023-06-20	4	Seaweed	3	2	1
2023-06-20	4	Seaweed	4	1	1
2023-06-20	4	Seaweed	5	2	1
2023-06-20	4	Seaweed	6	1	1
2023-06-20	4	Seaweed	7	1	1
2023-06-20	4	Seaweed	8	1	1
2023-06-20	4	Seaweed	9	1	1
2023-06-20	4	Seaweed	10	2	1
2023-06-20	12	Seaweed	1	1	1
2023-06-20	12	Seaweed	2	1	1
2023-06-20	12	Seaweed	3	1	1
2023-06-20	12	Seaweed	4	1	1
2023-06-20	12	Seaweed	5	1	1
2023-06-20	12	Seaweed	6	1	1
2023-06-20	12	Seaweed	7	1	1
2023-06-20	12	Seaweed	8	3	1
2023-06-20	12	Seaweed	9	1	1
2023-06-20	12	Seaweed	10	1	1
2023-07-10	1	Plastic	1	2	1
2023-07-10	1	Plastic	2	1	1
2023-07-10	1	Plastic	3	1	1
2023-07-10	1	Plastic	4	1	1
2023-07-10	1	Plastic	5	3	1
2023-07-10	1	Plastic	6	3	1
2023-07-10	1	Plastic	7	1	1
2023-07-10	1	Plastic	8	1	1
2023-07-10	1	Plastic	9	1	1
2023-07-10	1	Plastic	10	1	1
2023-07-10	3	Plastic	1	1	1
2023-07-10	3	Plastic	2	1	1
2023-07-10	3	Plastic	3	1	1
2023-07-10	3	Plastic	4	1	1
2023-07-10	3	Plastic	5	1	1
2023-07-10	3	Plastic	6	2	1
2023-07-10	3	Plastic	7	1	1
2023-07-10	3	Plastic	8	1	1
2023-07-10	3	Plastic	9	1	1
2023-07-10	3	Plastic	10	1	1
2023-07-10	4	Seaweed	1	2	1
2023-07-10	4	Seaweed	2	2	1
2023-07-10	4	Seaweed	3	2	1
2023-07-10	4	Seaweed	4	2	1
2023-07-10	4	Seaweed	5	1	1
2023-07-10	4	Seaweed	6	2	1
2023-07-10	4	Seaweed	7	3	1
2023-07-10	4	Seaweed	8	2	1
2023-07-10	4	Seaweed	9	2	1
2023-07-10	4	Seaweed	10	2	1
2023-07-10	7	Seaweed	1	2	1
2023-07-10	7	Seaweed	2	1	1
2023-07-10	7	Seaweed	3	1	1
2023-07-10	7	Seaweed	4	1	1
2023-07-10	7	Seaweed	5	1	1
2023-07-10	7	Seaweed	6	1	1
2023-07-10	7	Seaweed	7	2	1
2023-07-10	7	Seaweed	8	1	1
2023-07-10	7	Seaweed	9	2	1
2023-07-10	7	Seaweed	10	1	1
2023-07-10	8	Plastic	1	1	1
2023-07-10	8	Plastic	2	1	1
2023-07-10	8	Plastic	3	2	1
2023-07-10	8	Plastic	4	1	1
2023-07-10	8	Plastic	5	1	1
2023-07-10	8	Plastic	6	1	1
2023-07-10	8	Plastic	7	1	1
2023-07-10	8	Plastic	8	1	1
2023-07-10	8	Plastic	9	2	1
2023-07-10	8	Plastic	10	1	1
2023-07-10	12	Seaweed	1	2	1
2023-07-10	12	Seaweed	2	1	1
2023-07-10	12	Seaweed	3	2	1
2023-07-10	12	Seaweed	4	1	1
2023-07-10	12	Seaweed	5	1	1
2023-07-10	12	Seaweed	6	1	1
2023-07-10	12	Seaweed	7	1	1
2023-07-10	12	Seaweed	8	1	1
2023-07-10	12	Seaweed	9	1	1
2023-07-10	12	Seaweed	10	2	1
2023-07-26	3	Plastic	1	1	1
2023-07-26	3	Plastic	2	1	1
2023-07-26	3	Plastic	3	1	1
2023-07-26	3	Plastic	4	1	1
2023-07-26	3	Plastic	5	1	1
2023-07-26	3	Plastic	6	1	1
2023-07-26	3	Plastic	7	2	1
2023-07-26	3	Plastic	8	1	1
2023-07-26	3	Plastic	9	1	1
2023-07-26	3	Plastic	10	2	1
2023-07-26	1	Plastic	1	2	1
2023-07-26	1	Plastic	2	1	1
2023-07-26	1	Plastic	3	2	1
2023-07-26	1	Plastic	4	1	1
2023-07-26	1	Plastic	5	1	1
2023-07-26	1	Plastic	6	1	1
2023-07-26	1	Plastic	7	1	1
2023-07-26	1	Plastic	8	1	1
2023-07-26	1	Plastic	9	1	1
2023-07-26	1	Plastic	10	1	1
2023-07-26	8	Plastic	1	1	1
2023-07-26	8	Plastic	2	2	1
2023-07-26	8	Plastic	3	1	1
2023-07-26	8	Plastic	4	2	1
2023-07-26	8	Plastic	5	2	1
2023-07-26	8	Plastic	6	1	1
2023-07-26	8	Plastic	7	2	1
2023-07-26	8	Plastic	8	2	1
2023-07-26	8	Plastic	9	1	1
2023-07-26	8	Plastic	10	2	1
2023-07-26	7	Seaweed	1	1	1
2023-07-26	7	Seaweed	2	1	1
2023-07-26	7	Seaweed	3	2	1
2023-07-26	7	Seaweed	4	2	1
2023-07-26	7	Seaweed	5	1	1
2023-07-26	7	Seaweed	6	1	1
2023-07-26	7	Seaweed	7	1	1
2023-07-26	7	Seaweed	8	2	1
2023-07-26	7	Seaweed	9	1	1
2023-07-26	7	Seaweed	10	2	1
2023-07-26	12	Seaweed	1	1	1
2023-07-26	12	Seaweed	2	2	1
2023-07-26	12	Seaweed	3	2	3
2023-07-26	12	Seaweed	4	2	1
2023-07-26	12	Seaweed	5	1	1
2023-07-26	12	Seaweed	6	1	1
2023-07-26	12	Seaweed	7	1	1
2023-07-26	12	Seaweed	8	1	1
2023-07-26	12	Seaweed	9	1	1
2023-07-26	12	Seaweed	10	1	1
2023-07-26	4	Seaweed	1	2	2
2023-07-26	4	Seaweed	2	1	1
2023-07-26	4	Seaweed	3	1	1
2023-07-26	4	Seaweed	4	1	1
2023-07-26	4	Seaweed	5	2	1
2023-07-26	4	Seaweed	6	1	1
2023-07-26	4	Seaweed	7	1	1
2023-07-26	4	Seaweed	8	1	1
2023-07-26	4	Seaweed	9	1	1
2023-07-26	4	Seaweed	10	1	1
2023-08-14	1	Plastic	1	2	1
2023-08-14	1	Plastic	2	2	3
2023-08-14	1	Plastic	3	1	1
2023-08-14	1	Plastic	4	2	1
2023-08-14	1	Plastic	5	1	1
2023-08-14	1	Plastic	6	2	1
2023-08-14	1	Plastic	7	2	1
2023-08-14	1	Plastic	8	2	1
2023-08-14	1	Plastic	9	2	1
2023-08-14	1	Plastic	10	2	1
2023-08-14	3	Plastic	1	2	1
2023-08-14	3	Plastic	2	1	1
2023-08-14	3	Plastic	3	1	1
2023-08-14	3	Plastic	4	1	1
2023-08-14	3	Plastic	5	2	1
2023-08-14	3	Plastic	6	1	1
2023-08-14	3	Plastic	7	2	1
2023-08-14	3	Plastic	8	2	2
2023-08-14	3	Plastic	9	2	3
2023-08-14	3	Plastic	10	2	2
2023-08-14	3	Plastic	11	2	1
2023-08-14	4	Seaweed	1	2	1
2023-08-14	4	Seaweed	2	2	2
2023-08-14	4	Seaweed	3	2	1
2023-08-14	4	Seaweed	4	2	2
2023-08-14	4	Seaweed	5	1	3
2023-08-14	4	Seaweed	6	2	3
2023-08-14	4	Seaweed	7	2	1
2023-08-14	4	Seaweed	8	1	1
2023-08-14	4	Seaweed	9	2	1
2023-08-14	4	Seaweed	10	2	1
2023-08-14	7	Seaweed	1	2	3
2023-08-14	7	Seaweed	2	2	1
2023-08-14	7	Seaweed	3	2	3
2023-08-14	7	Seaweed	4	1	3
2023-08-14	7	Seaweed	5	1	3
2023-08-14	7	Seaweed	6	1	1
2023-08-14	7	Seaweed	7	2	2
2023-08-14	7	Seaweed	8	2	3
2023-08-14	7	Seaweed	9	1	1
2023-08-14	7	Seaweed	10	2	3
2023-08-14	8	Plastic	1	2	3
2023-08-14	8	Plastic	2	2	3
2023-08-14	8	Plastic	3	2	2
2023-08-14	8	Plastic	4	2	3
2023-08-14	8	Plastic	5	2	2
2023-08-14	8	Plastic	6	1	3
2023-08-14	8	Plastic	7	2	3
2023-08-14	8	Plastic	8	2	3
2023-08-14	8	Plastic	9	2	1
2023-08-14	8	Plastic	10	2	1
2023-08-14	12	Seaweed	1	2	1
2023-08-14	12	Seaweed	2	2	1
2023-08-14	12	Seaweed	3	2	3
2023-08-14	12	Seaweed	4	2	1
2023-08-14	12	Seaweed	5	2	1
2023-08-14	12	Seaweed	6	1	3
2023-08-14	12	Seaweed	7	2	1
2023-08-14	12	Seaweed	8	2	3
2023-08-14	12	Seaweed	9	2	3
2023-08-14	12	Seaweed	10	2	1
